# Supplementary material for: Molecular Epidemiology of Toscana Virus in Northern and Central Italy Using Metagenomic Next-Generation Sequencing
Source: Pathogens. 2026 Mar 21;15(3):338. doi: 10.3390/pathogens15030338 (PMC13029180; doi:10.3390/pathogens15030338)
Supplement: Supplementary file 1 [file pathogens-15-00338-s001.zip]

Archive with 2 entries (2 files):
- Supplementary Figures S1,S2.pdf
- Supplementary Table S1.pdf
